# Supplementary material for: Performance of Colorimetric Lateral Flow Immunoassays for Renal Function Evaluation with Human Serum Cystatin C
Source: Biosensors (Basel). 2025 Jul 11;15(7):445. doi: 10.3390/bios15070445 (PMC12293487; doi:10.3390/bios15070445)
Supplement: Supplementary file 1 [file biosensors-15-00445-s001.zip]

Archive with 1 entries (1 files):
- biosensors-3678629-supplementary.pdf
